# Supplementary material for: PAD-UFES-20: A skin lesion dataset composed of patient data and clinical images collected from smartphones
Source: Data Brief. 2020 Aug 25;32:106221. doi: 10.1016/j.dib.2020.106221 (PMC7479321; doi:10.1016/j.dib.2020.106221)
Supplement: Supplementary Data S1 — Supplementary Raw Research Data. This is open data under the CC BY license http://creativecommons.org/licenses/by/4.0/ [file mmc1.xml]

<?xml version="1.0" encoding="utf-8" standalone="no"?>
<data>
  <datasets>
    <author>pacheco.comp@gmail.com</author>
    <type>1</type>
    <dataset>
      <name>PAD-UFES-20: a skin lesion dataset composed of patient data and clinical images collected from smartphones</name>
      <caption />
      <description>PAD-UFES-20 is a dataset composed of patient clinical data and clinical images collected from different smartphone devices. In total, there are 1,373 patients, 1,641 skin lesions, and 2,298 images present in the dataset. Each image/sample has a reference to the patient and the skin lesion in the metadata. The metadata associated with each skin lesion is composed of up to 26 features.

</description>
      <filetype>
        <name />
      </filetype>
      <filesize />
      <source>0</source>
      <sourcename>Original Data</sourcename>
      <access>
        <type>1</type>
        <name>Data available in data repository</name>
        <reponame>Mendeley Data</reponame>
        <PersistentId>10.17632/zr7vgbcyr2.1</PersistentId>
        <deeplinkurl>https://data.mendeley.com/datasets/zr7vgbcyr2/1</deeplinkurl>
      </access>
    </dataset>
  </datasets>
</data>
