# Supplementary material for: PAD-UFES-20: A skin lesion dataset composed of patient data and clinical images collected from smartphones
Source: Data Brief. 2020 Aug 25;32:106221. doi: 10.1016/j.dib.2020.106221 (PMC7479321; doi:10.1016/j.dib.2020.106221)
Supplement: Supplementary Data S3 — Supplementary Raw Research Data. This is open data under the CC BY license http://creativecommons.org/licenses/by/4.0/ [file mmc3.csv]

MEDICAL TERM	SNOMED CT CONCEPT	CONCEPT ID	CONCEPT LINK
Skin lesion	Skin lesion (Disorder)	SCTID: 95324001	https://browser.ihtsdotools.org/?perspective=full&conceptId1=95324001&edition=MAIN/2020-07-31&release=&languages=en
Skin diseases	Disorder of Skin (Disorder)	SCTID: 95320005	https://browser.ihtsdotools.org/?perspective=full&conceptId1=95320005&edition=MAIN/2020-07-31&release=&languages=en
Skin Cancer	Malignant neoplasm of skin (disorder)	SCTID: 372130007	https://browser.ihtsdotools.org/?perspective=full&conceptId1=372130007&edition=MAIN/2020-07-31&release=&languages=en
Biopsy	Biopsy (procedure)	SCTID: 86273004	https://browser.ihtsdotools.org/?perspective=full&conceptId1=86273004&edition=MAIN/2020-07-31&release=&languages=en
Clinicians	Medical (qualifier value)	SCTID: 74188005	https://browser.ihtsdotools.org/?perspective=full&conceptId1=74188005&edition=MAIN/2020-07-31&release=&languages=en
Cancer	Malignant neoplastic disease (disorder)	SCTID: 363346000	https://browser.ihtsdotools.org/?perspective=full&conceptId1=363346000&edition=MAIN/2020-07-31&release=&languages=en
Clinical data	Clinical data collection/management information system application software (physical object)	SCTID: 701002007	https://browser.ihtsdotools.org/?perspective=full&conceptId1=701002007&edition=MAIN/2020-07-31&release=&languages=en
Patient	Patient (person)	SCTID: 116154003	https://browser.ihtsdotools.org/?perspective=full&conceptId1=116154003&edition=MAIN/2020-07-31&release=&languages=en
Dermatoscope	Dermatoscope, optical (physical object)	SCTID: 468872000	https://browser.ihtsdotools.org/?perspective=full&conceptId1=116154003&edition=MAIN/2020-07-31&release=&languages=en
Medical students	Medical student (occupation)	SCTID: 398130009	https://browser.ihtsdotools.org/?perspective=full&conceptId1=398130009&edition=MAIN/2020-07-31&release=&languages=en
Pigmented skin lesions	Pigmented skin lesion (disorder)	SCTID: 201340008	https://browser.ihtsdotools.org/?perspective=full&conceptId1=201340008&edition=MAIN/2020-07-31&release=&languages=en
Nails	Nail unit part (body structure)	SCTID: 782611005	https://browser.ihtsdotools.org/?perspective=full&conceptId1=782611005&edition=MAIN/2020-07-31&release=&languages=en
Skin	Skin structure (body structure)	SCTID: 39937001	https://browser.ihtsdotools.org/?perspective=full&conceptId1=39937001&edition=MAIN/2020-07-31&release=&languages=en
Malignant skin lesions	Malignant neoplasm of skin (disorder)	SCTID: 372130007	https://browser.ihtsdotools.org/?perspective=full&conceptId1=372130007&edition=MAIN/2020-07-31&release=&languages=en
Benign skin lesions	Benign neoplasm of skin (disorder)	SCTID: 92384009	https://browser.ihtsdotools.org/?perspective=full&conceptId1=92384009&edition=MAIN/2020-07-31&release=&languages=en
Age	Age (qualifier value)	SCTID: 397669002	https://browser.ihtsdotools.org/?perspective=full&conceptId1=397669002&edition=MAIN/2020-07-31&release=&languages=en
Fitzpatrick skin type	Fitzpatrick classification of skin type (assessment scale)	SCTID: 443635002	https://browser.ihtsdotools.org/?perspective=full&conceptId1=397669002&edition=MAIN/2020-07-31&release=&languages=en
Skin lesion diameter	Lesion size (observable entity)	SCTID: 246116008	https://browser.ihtsdotools.org/?perspective=full&conceptId1=246116008&edition=MAIN/2020-07-31&release=&languages=en
Gender	Gender (observable entity)	SCTID: 263495000	https://browser.ihtsdotools.org/?perspective=full&conceptId1=263495000&edition=MAIN/2020-07-31&release=&languages=en
Cancer history	History of malignant neoplasm (situation)	SCTID: 266987004	https://browser.ihtsdotools.org/?perspective=full&conceptId1=266987004&edition=MAIN/2020-07-31&release=&languages=en
Skin cancer history	Family history of malignant neoplasm of skin (situation)	SCTID: 429405004	https://browser.ihtsdotools.org/?perspective=full&conceptId1=429405004&edition=MAIN/2020-07-31&release=&languages=en
Anatomical region	Body region structure (body structure)	SCTID: 52530000	https://browser.ihtsdotools.org/?perspective=full&conceptId1=52530000&edition=MAIN/2020-07-31&release=&languages=en
Diagnosis	Diagnosis (observable entity)	SCTID: 439401001	https://browser.ihtsdotools.org/?perspective=full&conceptId1=439401001&edition=MAIN/2020-07-31&release=&languages=en
Histopathological diagnosis	Histopathology test (procedure)	SCTID: 252416005	https://browser.ihtsdotools.org/?perspective=full&conceptId1=252416005&edition=MAIN/2020-07-31&release=&languages=en
Squamous cell carcinoma	Squamous cell carcinoma (disorder)	SCTID: 402815007	https://browser.ihtsdotools.org/?perspective=full&conceptId1=402815007&edition=MAIN/2020-07-31&release=&languages=en
Basal cell carcinoma	Basal cell carcinoma (morphologic abnormality)	SCTID: 1338007	https://browser.ihtsdotools.org/?perspective=full&conceptId1=1338007&edition=MAIN/2020-07-31&release=&languages=en
Actinic keratosis	Actinic keratosis (disorder)	SCTID: 201101007	https://browser.ihtsdotools.org/?perspective=full&conceptId1=201101007&edition=MAIN/2020-07-31&release=&languages=en
Melanoma	Malignant melanoma of skin (disorder)	SCTID: 93655004	https://browser.ihtsdotools.org/?perspective=full&conceptId1=93655004&edition=MAIN/2020-07-31&release=&languages=en
Bowen’s disease	Bowen's disease (morphologic abnormality)	SCTID: 84999002	https://browser.ihtsdotools.org/?perspective=full&conceptId1=84999002&edition=MAIN/2020-07-31&release=&languages=en
Seborrheic Keratosis	Seborrheic keratosis (morphologic abnormality)	SCTID: 25499005	https://browser.ihtsdotools.org/?perspective=full&conceptId1=25499005&edition=MAIN/2020-07-31&release=&languages=en
Nevus	Melanocytic nevus (disorder)	SCTID: 400096001	https://browser.ihtsdotools.org/?perspective=full&conceptId1=400096001&edition=MAIN/2020-07-31&release=&languages=en
Itch	Itching (finding)	SCTID: 418290006	https://browser.ihtsdotools.org/?perspective=full&conceptId1=418290006&edition=MAIN/2020-07-31&release=&languages=en
Hurt	Pain (finding)	SCTID: 22253000	https://browser.ihtsdotools.org/?perspective=full&conceptId1=22253000&edition=MAIN/2020-07-31&release=&languages=en
Changed	Form of skin change (attribute)	SCTID: 246187007	https://browser.ihtsdotools.org/?perspective=full&conceptId1=246187007&edition=MAIN/2020-07-31&release=&languages=en
Bleed	Hemorrhage (morphologic abnormality)	SCTID: 50960005	https://browser.ihtsdotools.org/?perspective=full&conceptId1=50960005&edition=MAIN/2020-07-31&release=&languages=en
Elevation	Elevation - value (qualifier value)	SCTID: 255456001	https://browser.ihtsdotools.org/?perspective=full&conceptId1=255456001&edition=MAIN/2020-07-31&release=&languages=en
Surgical procedure	Surgical procedure (procedure)	SCTID: 387713003	https://browser.ihtsdotools.org/?perspective=full&conceptId1=387713003&edition=MAIN/2020-07-31&release=&languages=en
Lesion	Lesion (morphologic abnormality)	SCTID: 52988006	https://browser.ihtsdotools.org/?perspective=full&conceptId1=52988006&edition=MAIN/2020-07-31&release=&languages=en
Hair	Hair structure (body structure)	SCTID: 386045008	https://browser.ihtsdotools.org/?perspective=full&conceptId1=386045008&edition=MAIN/2020-07-31&release=&languages=en
Pathology	Pathology (qualifier value)	SCTID: 394595002	https://browser.ihtsdotools.org/?perspective=full&conceptId1=394595002&edition=MAIN/2020-07-31&release=&languages=en
Face	Face structure (body structure)	SCTID: 89545001	https://browser.ihtsdotools.org/?perspective=full&conceptId1=89545001&edition=MAIN/2020-07-31&release=&languages=en
Scalp	Scalp structure (body structure)	SCTID: 41695006	https://browser.ihtsdotools.org/?perspective=full&conceptId1=41695006&edition=MAIN/2020-07-31&release=&languages=en
Nose	Nasal structure (body structure)	SCTID: 45206002	https://browser.ihtsdotools.org/?perspective=full&conceptId1=45206002&edition=MAIN/2020-07-31&release=&languages=en
Lips	Both lips (body structure)	SCTID: 81083006	https://browser.ihtsdotools.org/?perspective=full&conceptId1=81083006&edition=MAIN/2020-07-31&release=&languages=en
Ears	Both ears (body structure)	SCTID: 34338003	https://browser.ihtsdotools.org/?perspective=full&conceptId1=34338003&edition=MAIN/2020-07-31&release=&languages=en
Neck	Neck structure (body structure)	SCTID: 45048000	https://browser.ihtsdotools.org/?perspective=full&conceptId1=45048000&edition=MAIN/2020-07-31&release=&languages=en
Chest	Thoracic structure (body structure)	SCTID: 51185008	https://browser.ihtsdotools.org/?perspective=full&conceptId1=51185008&edition=MAIN/2020-07-31&release=&languages=en
Abdomen	Structure of abdominopelvic cavity and/or content of abdominopelvic cavity and/or anterior abdominal wall (body structure)	SCTID: 818983003	https://browser.ihtsdotools.org/?perspective=full&conceptId1=818983003&edition=MAIN/2020-07-31&release=&languages=en
Back	Entire back (body structure)	SCTID: 450807008	https://browser.ihtsdotools.org/?perspective=full&conceptId1=450807008&edition=MAIN/2020-07-31&release=&languages=en
Arm	Both upper arms (body structure)	SCTID: 69273007	https://browser.ihtsdotools.org/?perspective=full&conceptId1=69273007&edition=MAIN/2020-07-31&release=&languages=en
Forearm	Forearm structure (body structure)	SCTID: 14975008	https://browser.ihtsdotools.org/?perspective=full&conceptId1=14975008&edition=MAIN/2020-07-31&release=&languages=en
Hand	Hand structure (body structure)	SCTID: 85562004	https://browser.ihtsdotools.org/?perspective=full&conceptId1=85562004&edition=MAIN/2020-07-31&release=&languages=en
Thigh	Thigh structure (body structure)	SCTID: 68367000	https://browser.ihtsdotools.org/?perspective=full&conceptId1=68367000&edition=MAIN/2020-07-31&release=&languages=en
Shin	Shin structure (body structure)	SCTID: 78234002	https://browser.ihtsdotools.org/?perspective=full&conceptId1=78234002&edition=MAIN/2020-07-31&release=&languages=en
Foot	Foot structure (body structure)	SCTID: 56459004	https://browser.ihtsdotools.org/?perspective=full&conceptId1=56459004&edition=MAIN/2020-07-31&release=&languages=en
Regions of the body	Body region structure (body structure)	SCTID: 128045006	https://browser.ihtsdotools.org/?perspective=full&conceptId1=52530000&edition=MAIN/2020-07-31&release=&languages=en
Histopathology procedure	Histopathology test (procedure)	SCTID: 252416005	https://browser.ihtsdotools.org/?perspective=full&conceptId1=252416005&edition=MAIN/2020-07-31&release=&languages=en
Macroscopic analysis	Sample macroscopy (procedure)	SCTID: 168126000	https://browser.ihtsdotools.org/?perspective=full&conceptId1=168126000&edition=MAIN/2020-07-31&release=&languages=en
pigmented skin lesions	Pigmented skin lesion (disorder)	SCTID: 201340008	https://browser.ihtsdotools.org/?perspective=full&conceptId1=201340008&edition=MAIN/2020-07-31&release=&languages=en
